# Supplementary material for: Long term declines in the functional diversity of sharks in the coastal oceans of eastern Australia
Source: Commun Biol. 2024 May 21;7:611. doi: 10.1038/s42003-024-06308-0 (PMC11109089; doi:10.1038/s42003-024-06308-0)
Supplement: Supplementary file 4 — Supplementary Data 1 [file 42003_2024_6308_MOESM4_ESM.xlsx]

## Sheet: Sheet1
Species	Scientific name	Target/Non-target	Maximum size (cm)	Body depth (% of size)	Head length (% of size)	Eye diameter (% of HL)	Pre-orbital length (% of HL)	Trophic level	Teeth	Habitat	Feeding group	Movement scale
Australian blacktip	Carcharhinus tilstoni	Targeted	200	16	22	6	26	4.365	Triangular	Reef associated	Small bodied fish feeding	100-500 km
Blacktip reef whaler	Carcharhinus melanopterus	Targeted	200	14	22	9	24	4.135	Angular	Reef associated	Small bodied fish feeding	100-500km
Blue shark	Prionace glauca	Targeted	380	11	24	11	29	4.305	Angular	Oceanic pelagic	Small bodied fish feeding	500 km
Bronze whaler	Carcharhinus brachyurus	Targeted	294	15	25	8	33	4.325	Angular	Coastal pelagic	Large-bodied fish feeding	500km
Bull whaler	Carcharhinus leucas	Targeted	340	15	22	7	20	4.325	Triangular	Coastal pelagic	Large-bodied fish feeding	500km
Common blacktip whaler	Carcharhinus limbatus	Targeted	255	17	26	8	30	4.35	Triangular	Reef associated	Large-bodied fish feeding	100-500km
Dusky whaler	Carcharhinus obscurus	Targeted	400	20	28	7	24	4.455	Triangular	Coastal pelagic	Large-bodied fish feeding	100-500km
Graceful whaler	Carcharhinus amblyrhynchoides	Targeted	178	20	23	7	26	4.22	Triangular	Coastal pelagic	Small bodied fish feeding	0-100km
Great hammerhead	Sphyrna mokarran	Targeted	610	15	18	6	28	4.375	Angular	Coastal pelagic	Megafauna feeding	500 km
Grey nurse shark	Carcharias taurus	Targeted	320	16	23	7	17	4.47	Angular	Coastal pelagic	Large-bodied fish feeding	500 km
Grey reef whaler	Carcharhinus amblyrhynchos	Targeted	255	17	26	7	25	4.305	Angular	Reef associated	Large-bodied fish feeding	100-500km
Hammerhead shark	Sphyrna spp.	Targeted	149	18	24	16	33	4	Angular	Coastal pelagic	Small bodied fish feeding	500 km
Long nose whaler	Carcharhinus brevipinna	Targeted	280	16	24	6	29	4.35	Angular	Coastal pelagic	Large-bodied fish feeding	100-500km
Mako shark	Isurus oxyrinchus	Targeted	430	21	29	7	26	4.5	Triangular	Oceanic pelagic	Large-bodied fish feeding	500 km
Milk shark	Rhizoprionodon acutus	Targeted	178	14	25	9	31	4.21	Angular	Coastal pelagic	Small bodied fish feeding	0-100 km
Pigeye whaler	Carcharhinus amboinensis	Targeted	280	19	20	10	18	4.285	Triangular	Coastal pelagic	Large-bodied fish feeding	0-100km
Sandbar whaler	Carcharhinus plumbeus	Targeted	250	18	23	8	24	4.36	Angular	Coastal pelagic	Large-bodied fish feeding	500km
Scalloped hammerhead	Sphyrna lewini	Targeted	420	12	23	9	12	4.145	Angular	Coastal pelagic	Small bodied fish feeding	500 km
School shark	Galeorhinus galeus	Targeted	193	10	21	8	36	4.32	Angular	Oceanic pelagic	Small bodied fish feeding	500 km
Sharptooth shark	Negaprion acutidens	Targeted	310	15	24	6	23	4.13	Angular	Coastal pelagic	Large-bodied fish feeding	100-500 km
Silky whaler	Carcharhinus falciformis	Targeted	330	15	22	8	31	4.45	Angular	Coastal pelagic	Large-bodied fish feeding	500km
Spot-tail whaler	Carcharhinus sorrah	Targeted	160	16	22	9	28	4.23	Angular	Coastal pelagic	Small bodied fish feeding	0-100km
Tiger shark	Galeocerdo cuvier	Targeted	740	14	21	7	21	4.48	Angular	Coastal pelagic	Megafauna feeding	500 km
Whaler	Carcharhinidae spp.	Targeted	238	16	24	8	26	4	Angular	Coastal pelagic	Large-bodied fish feeding	100-500 km
White shark	Carcharodon carcharias	Targeted	600	17	27	5	22	4.505	Triangular	Coastal pelagic	Megafauna feeding	500 km
White-cheek shark	Carcharhinus dussumieri	Targeted	120	16	24	9	23	4.2	Angular	Coastal pelagic	Small bodied fish feeding	100-500km
Whitetip reef shark	Triaenodon obesus	Targeted	213	13	19	9	18	4.275	Angular	Reef associated	Small bodied fish feeding	100-500 km
Australian Sharpnose Shark	Rhizoprionodon taylori	Non-target	78	14	21	10	36	4.37	Angular	Oceanic pelagic	Small-bodied fish feeding	0-100 km
Barracuda	Sphyraena barracuda	Non-target	200	12	24	17	42	4.5	Angular	Coastal pelagic	Small-bodied fish feeding	100-500 km
Barramundi	Lates calcarifer	Non-target	200	24	28	10	18	3.8	Triangular	Coastal benthic	Small-bodied fish feeding	0-100 km
Batfish	Platax teira	Non-target	70	76	23	30	23	4	Triangular	Coastal pelagic	Invertebrate feeding	0-100 km
Black Cobia	Rachycentron canadum	Non-target	200	14	20	18	31	4	Triangular	Oceanic pelagic	Small-bodied fish feeding	500 km
Blind Shark	Brachaelurus waddi	Non-target	122	11	18	13	29	3.9	Triangular	Reef associated	Invertebrate feeding	0-100 km
Blue Groper	Achoerodus viridis	Non-target	62	29	26	14	47	3.7	Triangular	Reef associated	Invertebrate feeding	0-100 km
Bonito	Sarda australis	Non-target	180	21	23	16	28	4.5	Triangular	Coastal pelagic	Invertebrate feeding	500 km
Bull Ray	Myliobatis australis	Non-target	430	0	17	12	45	3.87	Grinding plate	Coastal benthic	Invertebrate feeding	0-100 km
Catfish	Neoarius graeffei	Non-target	60	19	22	18	29	3.6	Grinding plate	Coastal benthic	Invertebrate feeding	0-100 km
Conga Eel	Conger sp.	Non-target	150	7	15	9	26	3.5	Angular	Coastal benthic	Invertebrate feeding	0-100 km
Cownose Ray	Rhinoptera neglecta	Non-target	86	0	19	10	43	3.6	Grinding plate	Coastal pelagic	Invertebrate feeding	500 km
Devilray	Mobula sp.	Non-target	100	0	19	10	43	3.4	Grinding plate	Oceanic pelagic	Invertebrate feeding	500 km
Eastern shovelnose ray	Aptychotrema rostrata	Non-target	120	0	25	11	50	3.9	Grinding plate	Coastal benthic	Invertebrate feeding	0-100 km
Fossil shark	Hemipristis elongata	Non-target	240	12	21	8	26	4.5	Angular	Oceanic pelagic	Large-bodied fish feeding	500 km
Giant shovelnose Ray	Glaucostegus typus	Non-target	270	0	25	11	50	3.6	Grinding plate	Coastal benthic	Invertebrate feeding	0-100 km
Giant Trevally	Caranx ignobilis	Non-target	170	30	27	22	27	4.2	Triangular	Coastal pelagic	Small-bodied fish feeding	100-500 km
Green Sawfish	Pristis zijsron	Non-target	540	0	25	11	50	4	Triangular	Coastal benthic	Small-bodied fish feeding	0-100 km
Grey Carpet Shark	Chiloscyllium punctatum	Non-target	144	10	17	11	35	4.06	Triangular	Coastal benthic	Invertebrate feeding	0-100 km
Queensland Groper	Epinephelus lanceolatus	Non-target	270	33	36	7	25	4	Triangular	Reef associated	Large-bodied fish feeding	100-500 km
Gummy Shark	Mustelus antarcticus	Non-target	175	15	23	8	27	4.45	Triangular	Oceanic pelagic	Invertebrate feeding	500 km
Herring	Elops machnata	Non-target	100	13	16	20	34	4.4	Angular	Coastal pelagic	Small-bodied fish feeding	0-100 km
Jewfish	Argyrosomus japonicus	Non-target	181	23	22	17	25	4.5	Angular	Reef associated	Invertebrate feeding	0-100 km
Kingfish	Seriola lalandi	Non-target	250	20	22	12	34	4.2	Angular	Coastal pelagic	Small-bodied fish feeding	500 km
Mackerel (Spanish)	Scomberomorus commerson	Non-target	240	14	18	16	34	4.5	Triangular	Coastal pelagic	Small-bodied fish feeding	500 km
Manta Ray	Mobula alfredi	Non-target	670	0	19	10	43	3.46	Grinding plate	Coastal pelagic	Invertebrate feeding	500 km
Marlin	Makaira mazara	Non-target	465	16	29	7	68	4.5	Triangular	Oceanic pelagic	Small-bodied fish feeding	500 km
Narrow Sawfish	Anoxypristis cuspidata	Non-target	470	0	25	11	50	4.5	Triangular	Coastal benthic	Invertebrate feeding	0-100 km
Nervous Shark	Carcharhinus cautus	Non-target	150	16	24	8	24	4.17	Angular	Reef associated	Small-bodied fish feeding	100-500 km
Port Jackson Shark	Heterodontus portusjacksoni	Non-target	165	11	25	13	34	3.45	Triangular	Coastal benthic	Invertebrate feeding	0-100 km
Queenfish	Scomberoides lysan	Non-target	110	19	17	24	24	4	Angular	Reef associated	Small-bodied fish feeding	500 km
Queensland Sawfish	Pristis clavata	Non-target	310	0	25	11	50	3.7	Triangular	Coastal benthic	Invertebrate feeding	100-500 km
Reticulate Whipray	Himantura uarnak	Non-target	450	0	13	8	41	3.67	Grinding plate	Coastal benthic	Invertebrate feeding	0-100 km
Australian Salmon	Polydactylus macrochir	Non-target	89	25	19	15	23	4.1	Angular	Coastal pelagic	Small-bodied fish feeding	500 km
Shark Ray	Rhina ancylostoma	Non-target	300	0	25	11	50	3.55	Triangular	Coastal benthic	Invertebrate feeding	100-500 km
Slit Eye Shark	Loxodon macrorhinus	Non-target	98	13	21	11	33	4.12	Angular	Coastal benthic	Small-bodied fish feeding	500 km
Snapper	Chrysophrys auratus	Non-target	130	35	23	27	30	3.6	Triangular	Reef associated	Invertebrate feeding	100-500 km
Speartooth Shark	Glyphis glyphis	Non-target	100	13	24	9	20	4.2	Angular	Coastal benthic	Small-bodied fish feeding	100-500 km
Stingaree	Trygonoptera testacea	Non-target	52	0	19	10	43	3.8	Grinding plate	Coastal benthic	Invertebrate feeding	0-100 km
Sweetlip	Diagramma pictum	Non-target	100	32	21	22	29	3.7	Grinding plate	Reef associated	Invertebrate feeding	0-100 km
Swordfish	Xiphias gladius	Non-target	455	14	53	6	75	4.5	Triangular	Oceanic pelagic	Small-bodied fish feeding	500 km
Tasselled Wobbegong	Eucrossorhinus dasypogon	Non-target	170	12	25	9	23	3.98	Angular	Reef associated	Small-bodied fish feeding	0-100 km
Tawny Shark	Nebrius ferrugineus	Non-target	132	11	20	10	27	4.06	Angular	Coastal benthic	Invertebrate feeding	0-100 km
Toadfish	Lagocephalus sceleratus	Non-target	110	19	31	32	35	3.7	Grinding plate	Coastal benthic	Invertebrate feeding	0-100 km
Tropical Sawshark	Pristiophorus delicatus	Non-target	85	0	38	5	70	3.9	Triangular	Coastal benthic	Invertebrate feeding	0-100 km
Tuna	Thunnus albacares	Non-target	239	26	20	14	25	4.4	Angular	Oceanic pelagic	Small-bodied fish feeding	500 km
Turrum	Turrum fulvoguttatus	Non-target	120	30	26	25	35	4.4	Triangular	Coastal pelagic	Invertebrate feeding	0-100 km
Wahoo	Acanthocybium solandri	Non-target	250	14	18	14	43	4.3	Triangular	Coastal pelagic	Small-bodied fish feeding	500 km
Weasel Shark	Hemigaleus australiensis	Non-target	110	14	18	10	29	4.4	Angular	Coastal benthic	Small-bodied fish feeding	100-500 km
Whale Shark	Rhincodon typus	Non-target	20000	16	24	7	16	3.76	Angular	Oceanic pelagic	Invertebrate feeding	500 km
White-Spotted Eagle Ray	Aetobatus narinari	Non-target	330	0	19	10	43	3.32	Grinding plate	Coastal pelagic	Invertebrate feeding	100-500 km
White-Spotted Guitarfish	Rhynchobatus australiae	Non-target	187	0	25	11	50	3.54	Triangular	Coastal benthic	Invertebrate feeding	100-500 km
Winged Hammerhead	Eusphyra blochii	Non-target	186	13	20	7	38	4.2	Angular	Coastal pelagic	Small-bodied fish feeding	100-500 km
Zebra Shark	Stegostoma tigrinum	Non-target	235	10	14	9	35	3.395	Triangular	Coastal benthic	Invertebrate feeding	500 km
